# Supplementary material for: Germplasm Mining of Prunus domestica L.: Multi-Year Assessment of Pomological Characters to Identify Candidate Elite Donor Parents for European Plum Breeding and Their Genetic Evaluation
Source: Plants (Basel). 2026 Jul 6;15(13):2095. doi: 10.3390/plants15132095 (PMC13363925; doi:10.3390/plants15132095)
Supplement: Supplementary file 1 [file plants-15-02095-s001.zip]

Archive with 1 entries (1 files):
- plants-4290697-supplementary.xlsx
