# Supplementary material for: Germplasm Mining of Prunus domestica L.: Multi-Year Assessment of Pomological Characters to Identify Candidate Elite Donor Parents for European Plum Breeding and Their Genetic Evaluation
Source: Plants (Basel). 2026 Jul 6;15(13):2095. doi: 10.3390/plants15132095 (PMC13363925; doi:10.3390/plants15132095)
Supplement: Supplementary file 1 [file plants-15-02095-s001.zip › plants-4290697-supplementary.xlsx]

## Sheet: Info
Germplasm Mining of Prunus domestica L.: Multi-Year As-sessment of Pomological Characters to Identify Candidate Elite Donor Parents for European Plum Breeding and Their Genetic Evaluation
Michaela Marklová, Liliia Pavliuk, Jana Čmejlová, Boris Krška and Jiří Sedlak*
Research and Breeding Institute of Pomology Holovousy Ltd., Holovousy 129, 508 01 Hořice, Czech Republic
* Correspondence: jiri.sedlak@vsuo.cz

## Sheet: S1 Parentage analysis
Parentage analysis using SSR markers according to Čmejlová et al., 2025 [5]
if more than one sample per variety is shown, the samples differ by one or more alleles
NA = not available, i.e. alleles were scored as present or absent without determination of their copy number)
number of NA alleles was also investigated in verification of crossings if it may be realistic
Legend:
Analysed variety
Parent 1
Parent 2
allele that could have been inherited from parent 1
allele that could have been inherited from parent 2
allele that could have been inherited from parent 1 or parent 2 (impossible to distinguish)
allele not observed in any parent
alelle - different alleles between two or more analysed samples of the same variety
the same alleles in clones
			SSR markers
Results:
Cacanska lepotica (c)			01_CPPCT033						02_CPSCT042						03_UDP98-412						04_CPSCT005						05_EMPAS02						06_AMPA100						07_CPSCT039						08_PacA33
Published parent combination: Wangenheim x Pozegaca - NOT CONFIRMED		Number of mismatches in trios
PA067	Cacanska lepotica (c)	28	110	NA	NA	112	116	122	165	NA	NA	167	177	181	89	NA	91	99	107	136	181	NA	NA	NA	189	195	107	111	114	120	126	140	204	208	210	212	214	224	97	NA	105	118	120	143	170	181	187	189	201
PA187	Wangenheim		97	NA	112	116	118	122	167	NA	170	173	175	177	91	NA	95	105	109	116	177	NA	183	187	189	191	107	NA	NA	114	123	140	202	NA	NA	NA	204	212	91	NA	97	105	106	112	168	NA	178	181	187
PA277	Pozegaca		112	NA	NA	116	120	122	173	NA	NA	NA	175	177	89	NA	NA	95	101	109	177	NA	183	185	189	199	107	NA	114	120	123	130	204	NA	NA	212	214	216	91	NA	NA	97	105	106	168	181	185	187	199
PA301	Pozegaca		112	NA	NA	116	120	122	173	NA	NA	NA	175	177	89	NA	NA	95	101	109	177	NA	183	185	189	197	107	NA	114	120	123	130	204	NA	NA	212	216	220	91	NA	NA	97	105	106	168	181	185	187	199
																					only two alleles may be inhereted by the sibling																								only two alleles may be inhereted by the sibling
Suggested parent combination: Ruth Gersteter x Stanley
PA067	Cacanska lepotica (c)	0	110	NA	NA	112	116	122	165	NA	NA	167	177	181	89	NA	91	99	107	136	181	NA	NA	NA	189	195	107	111	114	120	126	140	204	208	210	212	214	224	97	NA	105	118	120	143	170	181	187	189	201
PA013	Ruth Gerstetter		110	NA	112	118	120	122	165	NA	NA	169	177	181	91	NA	NA	95	99	136	179	NA	NA	181	189	195	107	NA	NA	120	123	140	200	204	208	210	212	224	97	NA	110	118	120	139	170	NA	NA	NA	181
PA010	Stanley (c)		102	106	112	116	120	122	167	NA	NA	169	171	173	89	NA	NA	91	101	107	181	NA	NA	NA	195	207	107	111	114	120	126	130	208	210	212	214	216	242	97	NA	NA	NA	105	143	178	181	187	189	197
PA213	Stanley (c)		102	106	112	116	120	122	167	NA	NA	169	171	173	89	NA	NA	91	101	107	181	NA	NA	NA	195	207	107	111	114	120	126	130	208	210	212	214	216	242	97	NA	NA	NA	105	143	178	181	187	189	197
PA910	Stanley (c)		102	106	112	116	120	122	167	NA	NA	169	171	173	89	NA	NA	91	101	107	181	NA	NA	NA	195	207	107	111	114	120	126	130	208	210	212	214	216	242	97	NA	NA	NA	105	143	178	181	187	189	197
PA911	Stanley (c)		102	106	112	116	120	122	167	NA	NA	169	171	173	89	NA	NA	91	101	107	181	NA	NA	NA	195	207	107	111	114	120	126	130	208	210	212	214	216	242	97	NA	NA	NA	105	143	178	181	187	189	197
Stanley (c)
Published parent combination: Agenska x Grand Duke - Agenska CONFIRMED
PA010	Stanley (c)	1	102	106	112	116	120	122	167	NA	NA	169	171	173	89	NA	NA	91	101	107	181	NA	NA	NA	195	207	107	111	114	120	126	130	208	210	212	214	216	242	97	NA	NA	NA	105	143	178	181	187	189	197
PA213	Stanley (c)		102	106	112	116	120	122	167	NA	NA	169	171	173	89	NA	NA	91	101	107	181	NA	NA	NA	195	207	107	111	114	120	126	130	208	210	212	214	216	242	97	NA	NA	NA	105	143	178	181	187	189	197
PA910	Stanley (c)		102	106	112	116	120	122	167	NA	NA	169	171	173	89	NA	NA	91	101	107	181	NA	NA	NA	195	207	107	111	114	120	126	130	208	210	212	214	216	242	97	NA	NA	NA	105	143	178	181	187	189	197
PA911	Stanley (c)		102	106	112	116	120	122	167	NA	NA	169	171	173	89	NA	NA	91	101	107	181	NA	NA	NA	195	207	107	111	114	120	126	130	208	210	212	214	216	242	97	NA	NA	NA	105	143	178	181	187	189	197
PA198	Agenska		106	NA	NA	112	118	120	163	NA	169	173	177	180	87	NA	91	101	105	136	181	NA	NA	NA	NA	191	107	NA	NA	114	120	130	202	204	208	210	214	224	93	NA	97	105	112	118	176	178	181	189	201
	Grand Duke		not available for analysis
Anna Spaeth
Published parent combination: NONE
Suggested parent combination: Zelena Renkloda x Svestka domaci
PA335	Anna Spaeth	1	97	NA	106	112	120	122	161	NA	NA	170	173	177	89	NA	91	99	101	109	177	NA	NA	181	183	187	107	NA	NA	114	120	140	200	NA	212	214	216	240	91	NA	NA	97	105	110	168	170	181	187	199
PA188	Zelena Renkloda		97	NA	106	112	120	122	161	NA	NA	170	173	180	89	NA	NA	91	99	105	173	NA	NA	181	187	207	111	NA	NA	114	120	140	200	NA	202	210	212	240	91	97	105	110	112	122	170	NA	178	181	235
PA764	Zelena Renkloda		97	NA	106	112	120	122	161	NA	NA	170	173	180	89	NA	NA	91	99	105	173	NA	NA	181	187	207	111	NA	NA	114	120	140	200	NA	202	210	212	240	91	97	105	110	112	122	170	NA	178	181	237
PA765	Zelena Renkloda		97	NA	106	112	120	122	161	NA	NA	170	173	180	89	NA	NA	91	99	105	173	NA	NA	181	187	207	111	NA	NA	114	120	140	200	NA	202	210	212	240	91	97	105	110	112	122	170	NA	178	181	235
PA238	Svestka domaci		112	NA	NA	116	120	122	173	NA	NA	NA	175	177	89	NA	NA	95	101	109	177	NA	183	185	189	197	107	NA	114	120	123	130	204	NA	NA	212	214	216	91	NA	NA	97	105	106	168	181	185	187	199
PA261	Svestka domaci		112	NA	116	120	122	129	173	NA	NA	NA	175	177	89	NA	NA	95	101	109	177	NA	183	185	189	197	107	NA	114	120	123	130	204	NA	NA	212	214	216	91	NA	NA	97	105	106	168	181	185	187	199
PA313	Svestka domaci		112	NA	NA	116	120	122	173	NA	NA	NA	175	177	89	NA	NA	95	101	109	177	NA	183	185	189	195	107	NA	114	120	123	130	204	NA	NA	212	214	216	91	NA	NA	97	105	106	168	181	185	187	201
PA325	Svestka domaci		112	NA	NA	116	120	122	173	NA	NA	NA	175	177	89	NA	NA	95	101	109	177	NA	183	185	189	197	107	NA	114	120	123	130	204	NA	NA	212	214	216	91	NA	NA	97	105	106	168	181	185	187	199
PA338	Svestka domaci		112	NA	NA	116	120	122	173	NA	NA	NA	175	177	89	NA	NA	95	101	109	177	NA	183	185	189	199	107	NA	114	120	123	130	204	NA	NA	212	214	216	91	NA	NA	97	105	106	168	183	185	187	199
PA343	Svestka domaci		112	NA	NA	116	120	122	173	NA	NA	NA	175	177	89	NA	NA	95	101	109	177	NA	183	185	189	197	107	NA	114	120	123	130	204	NA	NA	212	214	216	91	NA	NA	97	105	106	168	181	183	187	199
Aprimira
Published parent combination: Mirabelle von Herrenhause o.p.
	Mirabelle von Herrenhause		not available for analysis
Suggested parent combination: NONE
Belgicka modra
Published parent combination: NONE
Suggested result: clone of Svestka domaci
PA248	Belgicka modra	1	112	NA	NA	116	120	122	173	NA	NA	NA	175	177	89	NA	NA	95	101	109	177	NA	183	185	189	197	107	NA	114	120	123	130	204	NA	NA	212	214	216	91	NA	NA	97	105	106	168	181	185	187	199
PA238	Svestka domaci		112	NA	NA	116	120	122	173	NA	NA	NA	175	177	89	NA	NA	95	101	109	177	NA	183	185	189	197	107	NA	114	120	123	130	204	NA	NA	212	214	216	91	NA	NA	97	105	106	168	181	185	187	199
PA261	Svestka domaci		112	NA	116	120	122	129	173	NA	NA	NA	175	177	89	NA	NA	95	101	109	177	NA	183	185	189	197	107	NA	114	120	123	130	204	NA	NA	212	214	216	91	NA	NA	97	105	106	168	181	185	187	199
PA313	Svestka domaci		112	NA	NA	116	120	122	173	NA	NA	NA	175	177	89	NA	NA	95	101	109	177	NA	183	185	189	195	107	NA	114	120	123	130	204	NA	NA	212	214	216	91	NA	NA	97	105	106	168	181	185	187	201
PA325	Svestka domaci		112	NA	NA	116	120	122	173	NA	NA	NA	175	177	89	NA	NA	95	101	109	177	NA	183	185	189	197	107	NA	114	120	123	130	204	NA	NA	212	214	216	91	NA	NA	97	105	106	168	181	185	187	199
PA338	Svestka domaci		112	NA	NA	116	120	122	173	NA	NA	NA	175	177	89	NA	NA	95	101	109	177	NA	183	185	189	199	107	NA	114	120	123	130	204	NA	NA	212	214	216	91	NA	NA	97	105	106	168	183	185	187	199
PA343	Svestka domaci		112	NA	NA	116	120	122	173	NA	NA	NA	175	177	89	NA	NA	95	101	109	177	NA	183	185	189	197	107	NA	114	120	123	130	204	NA	NA	212	214	216	91	NA	NA	97	105	106	168	181	183	187	199
Bellamira
Published parent combination: Cacanska Najbolja x Mirabelka Nancy - CONFIRMED
Suggested parent combination: Cacanska Najbolja x Mirabelka Nancy
PA371	Bellamira	0	106	NA	112	116	118	122	167	NA	NA	169	171	180	87	NA	NA	NA	91	95	179	NA	181	195	197	207	107	NA	NA	114	130	140	200	202	206	210	214	224	95	NA	97	105	118	139	170	197	201	213	235
PA102	Cacanska Najbolja		106	NA	112	118	120	122	167	NA	NA	NA	169	177	91	NA	NA	NA	95	107	179	NA	181	189	195	207	107	NA	114	123	126	140	210	NA	212	214	216	224	97	NA	105	118	139	143	170	181	189	197	201
PA531	Mirabelka Nancy		95	112	114	116	118	120	157	NA	171	173	177	180	87	NA	NA	91	105	116	177	NA	NA	181	197	207	107	NA	NA	114	130	140	200	202	204	206	208	212	93	NA	95	97	112	118	170	178	181	205	213
PA933	Mirabelka Nancy		95	112	114	116	118	120	157	NA	171	173	177	180	87	NA	NA	91	105	116	177	NA	NA	181	197	207	107	NA	NA	114	130	140	200	202	204	206	208	212	93	NA	95	97	112	118	170	178	181	205	215
Bonne de Bry
Published parent combination: NONE
Suggested parent combination: NONE
Bystricka muskatova
Published parent combination: NONE
Suggested result: clone of Svestka domaci
PA273	Bystricka muskatova	1	112	NA	NA	116	120	122	173	NA	NA	NA	175	177	89	NA	NA	95	101	109	177	NA	183	185	189	197	107	NA	114	120	123	130	204	NA	NA	212	214	216	91	NA	NA	97	105	106	168	181	185	187	199
PA238	Svestka domaci		112	NA	NA	116	120	122	173	NA	NA	NA	175	177	89	NA	NA	95	101	109	177	NA	183	185	189	197	107	NA	114	120	123	130	204	NA	NA	212	214	216	91	NA	NA	97	105	106	168	181	185	187	199
PA261	Svestka domaci		112	NA	116	120	122	129	173	NA	NA	NA	175	177	89	NA	NA	95	101	109	177	NA	183	185	189	197	107	NA	114	120	123	130	204	NA	NA	212	214	216	91	NA	NA	97	105	106	168	181	185	187	199
PA313	Svestka domaci		112	NA	NA	116	120	122	173	NA	NA	NA	175	177	89	NA	NA	95	101	109	177	NA	183	185	189	195	107	NA	114	120	123	130	204	NA	NA	212	214	216	91	NA	NA	97	105	106	168	181	185	187	201
PA325	Svestka domaci		112	NA	NA	116	120	122	173	NA	NA	NA	175	177	89	NA	NA	95	101	109	177	NA	183	185	189	197	107	NA	114	120	123	130	204	NA	NA	212	214	216	91	NA	NA	97	105	106	168	181	185	187	199
PA338	Svestka domaci		112	NA	NA	116	120	122	173	NA	NA	NA	175	177	89	NA	NA	95	101	109	177	NA	183	185	189	199	107	NA	114	120	123	130	204	NA	NA	212	214	216	91	NA	NA	97	105	106	168	183	185	187	199
PA343	Svestka domaci		112	NA	NA	116	120	122	173	NA	NA	NA	175	177	89	NA	NA	95	101	109	177	NA	183	185	189	197	107	NA	114	120	123	130	204	NA	NA	212	214	216	91	NA	NA	97	105	106	168	181	183	187	199
Cacanska rodna
Published parent combination: Stanley x Pozegaca - CONFIRMED
Suggested parent combination: Stanley x Pozegaca
PA159	Cacanska rodna	1	112	NA	NA	116	120	122	171	NA	NA	173	175	177	89	NA	91	95	101	109	177	NA	NA	181	189	207	107	NA	114	120	126	130	204	NA	NA	208	212	242	91	NA	NA	97	105	143	178	NA	181	187	199
PA010	Stanley (c)		102	106	112	116	120	122	167	NA	NA	169	171	173	89	NA	NA	91	101	107	181	NA	NA	NA	195	207	107	111	114	120	126	130	208	210	212	214	216	242	97	NA	NA	NA	105	143	178	181	187	189	197
PA213	Stanley (c)		102	106	112	116	120	122	167	NA	NA	169	171	173	89	NA	NA	91	101	107	181	NA	NA	NA	195	207	107	111	114	120	126	130	208	210	212	214	216	242	97	NA	NA	NA	105	143	178	181	187	189	197
PA910	Stanley (c)		102	106	112	116	120	122	167	NA	NA	169	171	173	89	NA	NA	91	101	107	181	NA	NA	NA	195	207	107	111	114	120	126	130	208	210	212	214	216	242	97	NA	NA	NA	105	143	178	181	187	189	197
PA911	Stanley (c)		102	106	112	116	120	122	167	NA	NA	169	171	173	89	NA	NA	91	101	107	181	NA	NA	NA	195	207	107	111	114	120	126	130	208	210	212	214	216	242	97	NA	NA	NA	105	143	178	181	187	189	197
PA301	Pozegaca		112	NA	NA	116	120	122	173	NA	NA	NA	175	177	89	NA	NA	95	101	109	177	NA	183	185	189	197	107	NA	114	120	123	130	204	NA	NA	212	216	220	91	NA	NA	97	105	106	168	181	185	187	199
PA277	Pozegaca		112	NA	NA	116	120	122	173	NA	NA	NA	175	177	89	NA	NA	95	101	109	177	NA	183	185	189	199	107	NA	114	120	123	130	204	NA	NA	212	214	216	91	NA	NA	97	105	106	168	181	185	187	199
Carpatin
Published parent combination: Tuleu Gras x Early Rivers - Tuleu Gras CONFIRMED
PA091	Carpatin		112	NA	NA	118	120	122	169	NA	NA	173	175	177	91	95	99	101	109	136	179	NA	NA	181	185	201	107	NA	111	112	120	140	200	NA	204	210	212	214	91	NA	NA	97	120	139	170	NA	NA	181	183
PA294	Tuleu Gras		112	NA	NA	NA	120	122	173	NA	NA	175	177	180	91	95	99	101	109	118	183	NA	185	187	197	201	111	112	114	120	123	130	204	NA	NA	206	212	214	91	NA	NA	97	105	110	181	NA	NA	183	187
	Early Rivers		not available for analysis
Suggested parent combination: Tuleu Gras x Ruth Gerstetter
PA091	Carpatin	0	112	NA	NA	118	120	122	169	NA	NA	173	175	177	91	95	99	101	109	136	179	NA	NA	181	185	201	107	NA	111	112	120	140	200	NA	204	210	212	214	91	NA	NA	97	120	139	170	NA	NA	181	183
PA294	Tuleu Gras		112	NA	NA	NA	120	122	173	NA	NA	175	177	180	91	95	99	101	109	118	183	NA	185	187	197	201	111	112	114	120	123	130	204	NA	NA	206	212	214	91	NA	NA	97	105	110	181	NA	NA	183	187
PA013	Ruth Gerstetter		110	NA	112	118	120	122	165	NA	NA	169	177	181	91	NA	NA	95	99	136	179	NA	NA	181	189	195	107	NA	NA	120	123	140	200	204	208	210	212	224	97	NA	110	118	120	139	170	NA	NA	NA	181
Dambovita
Published parent combination: NONE
Suggested parent combination: Tuleu Gras x Malvazinka
PA082	Dambovita	1	112	NA	NA	NA	118	122	169	NA	173	175	177	180	91	NA	95	99	101	118	183	185	195	197	201	207	107	NA	114	120	130	140	204	NA	NA	NA	206	212	97	NA	NA	NA	110	120	170	NA	181	183	191
PA294	Tuleu Gras		112	NA	NA	NA	120	122	173	NA	NA	175	177	180	91	95	99	101	109	118	183	NA	185	187	197	201	111	112	114	120	123	130	204	NA	NA	206	212	214	91	NA	NA	97	105	110	181	NA	NA	183	187
PA070	Malvazinka		112	NA	NA	NA	118	122	169	NA	NA	NA	173	177	91	NA	NA	95	99	105	177	NA	181	185	195	207	107	NA	NA	NA	120	140	200	NA	NA	204	210	212	91	NA	97	110	118	120	170	NA	NA	NA	191
Esslingenska svestka
Published parent combination: NONE
Suggested parent combination: Viola Szini Diapre x Svestka domaci
PA084	Esslingenska svestka	1	95	112	114	116	120	122	157	NA	NA	175	177	179	91	95	99	101	109	140	177	NA	181	185	189	197	107	NA	NA	120	123	130	200	NA	204	208	212	214	91	NA	97	106	110	112	168	170	176	181	185
PA100	Viola Szini Diapre		95	NA	112	114	120	122	157	NA	NA	173	179	181	91	NA	NA	99	116	140	173	177	181	187	189	191	107	NA	NA	NA	120	126	200	NA	NA	206	208	212	91	NA	97	110	112	118	170	NA	176	178	181
PA238	Svestka domaci		112	NA	NA	116	120	122	173	NA	NA	NA	175	177	89	NA	NA	95	101	109	177	NA	183	185	189	197	107	NA	114	120	123	130	204	NA	NA	212	214	216	91	NA	NA	97	105	106	168	181	185	187	199
PA261	Svestka domaci		112	NA	116	120	122	129	173	NA	NA	NA	175	177	89	NA	NA	95	101	109	177	NA	183	185	189	197	107	NA	114	120	123	130	204	NA	NA	212	214	216	91	NA	NA	97	105	106	168	181	185	187	199
PA313	Svestka domaci		112	NA	NA	116	120	122	173	NA	NA	NA	175	177	89	NA	NA	95	101	109	177	NA	183	185	189	195	107	NA	114	120	123	130	204	NA	NA	212	214	216	91	NA	NA	97	105	106	168	181	185	187	201
PA325	Svestka domaci		112	NA	NA	116	120	122	173	NA	NA	NA	175	177	89	NA	NA	95	101	109	177	NA	183	185	189	197	107	NA	114	120	123	130	204	NA	NA	212	214	216	91	NA	NA	97	105	106	168	181	185	187	199
PA338	Svestka domaci		112	NA	NA	116	120	122	173	NA	NA	NA	175	177	89	NA	NA	95	101	109	177	NA	183	185	189	199	107	NA	114	120	123	130	204	NA	NA	212	214	216	91	NA	NA	97	105	106	168	183	185	187	199
PA343	Svestka domaci		112	NA	NA	116	120	122	173	NA	NA	NA	175	177	89	NA	NA	95	101	109	177	NA	183	185	189	197	107	NA	114	120	123	130	204	NA	NA	212	214	216	91	NA	NA	97	105	106	168	181	183	187	199
Excalibur
Published parent combination: Althanova Renkloda o.p. - CONFIRMED
PA181	Excalibur	0	97	NA	NA	106	112	122	161	NA	165	170	173	177	89	NA	91	99	101	109	173	NA	NA	NA	181	195	112	NA	NA	114	120	140	200	NA	210	212	214	216	91	97	105	110	112	120	170	NA	172	181	189
PA200	Althanova Renkloda		106	NA	NA	112	120	122	161	NA	NA	NA	173	177	91	NA	NA	NA	99	105	173	NA	NA	181	195	207	107	NA	NA	114	120	140	200	NA	NA	202	204	212	91	NA	97	105	110	120	170	NA	NA	178	191
PA201	Althanova Renkloda		106	NA	NA	112	120	122	161	NA	NA	NA	173	177	91	NA	NA	NA	99	105	173	NA	NA	181	195	207	107	NA	NA	114	120	140	200	NA	NA	202	204	212	91	97	105	110	120	122	170	NA	NA	178	191
Suggested parent combination: Althanova Renkloda x Washington
PA181	Excalibur	0	97	NA	NA	106	112	122	161	NA	165	170	173	177	89	NA	91	99	101	109	173	NA	NA	NA	181	195	112	NA	NA	114	120	140	200	NA	210	212	214	216	91	97	105	110	112	120	170	NA	172	181	189
PA200	Althanova Renkloda		106	NA	NA	112	120	122	161	NA	NA	NA	173	177	91	NA	NA	NA	99	105	173	NA	NA	181	195	207	107	NA	NA	114	120	140	200	NA	NA	202	204	212	91	NA	97	105	110	120	170	NA	NA	178	191
PA201	Althanova Renkloda		106	NA	NA	112	120	122	161	NA	NA	NA	173	177	91	NA	NA	NA	99	105	173	NA	NA	181	195	207	107	NA	NA	114	120	140	200	NA	NA	202	204	212	91	97	105	110	120	122	170	NA	NA	178	191
PA145	Washington		97	NA	106	112	116	120	161	NA	165	170	173	180	89	NA	91	101	105	109	181	NA	NA	195	197	207	111	NA	NA	112	130	140	200	NA	204	210	214	216	91	97	110	112	124	126	170	172	181	183	189
Gabrovska
Published parent combination: Kjustendilska modra x Montfortska - ONLY Montfortska CONFIRMED
PA208	Gabrovska	0	97	NA	112	118	120	122	169	170	NA	NA	173	177	89	NA	91	95	101	105	173	NA	183	185	189	207	107	NA	NA	NA	114	120	202	204	208	214	216	240	91	NA	NA	97	105	118	168	NA	178	181	187
PA759	Gabrovska		97	NA	112	118	120	122	169	170	NA	NA	173	177	89	NA	91	95	101	105	173	NA	183	185	189	207	107	NA	NA	NA	114	120	202	NA	204	208	214	216	91	NA	NA	97	105	118	168	NA	178	181	187
PA095	Montfortska		97	NA	106	112	118	122	163	169	170	173	177	180	91	NA	NA	NA	99	105	173	NA	181	189	195	207	107	NA	NA	114	120	140	200	NA	202	208	210	240	97	NA	NA	110	112	118	178	NA	181	197	199
	Kjustendilska modra		not available for analysis
Suggested parent combination: Montfortska x Svestka domaci
PA208	Gabrovska	1	97	NA	112	118	120	122	169	170	NA	NA	173	177	89	NA	91	95	101	105	173	NA	183	185	189	207	107	NA	NA	NA	114	120	202	204	208	214	216	240	91	NA	NA	97	105	118	168	NA	178	181	187
PA759	Gabrovska		97	NA	112	118	120	122	169	170	NA	NA	173	177	89	NA	91	95	101	105	173	NA	183	185	189	207	107	NA	NA	NA	114	120	202	NA	204	208	214	216	91	NA	NA	97	105	118	168	NA	178	181	187
PA095	Montfortska		97	NA	106	112	118	122	163	169	170	173	177	180	91	NA	NA	NA	99	105	173	NA	181	189	195	207	107	NA	NA	114	120	140	200	NA	202	208	210	240	97	NA	NA	110	112	118	178	NA	181	197	199
PA261	Svestka domaci		112	NA	116	120	122	129	173	NA	NA	NA	175	177	89	NA	NA	95	101	109	177	NA	183	185	189	197	107	NA	114	120	123	130	204	NA	NA	212	214	216	91	NA	NA	97	105	106	168	181	185	187	199
PA313	Svestka domaci		112	NA	NA	116	120	122	173	NA	NA	NA	175	177	89	NA	NA	95	101	109	177	NA	183	185	189	195	107	NA	114	120	123	130	204	NA	NA	212	214	216	91	NA	NA	97	105	106	168	181	185	187	201
PA325	Svestka domaci		112	NA	NA	116	120	122	173	NA	NA	NA	175	177	89	NA	NA	95	101	109	177	NA	183	185	189	197	107	NA	114	120	123	130	204	NA	NA	212	214	216	91	NA	NA	97	105	106	168	181	185	187	199
PA338	Svestka domaci		112	NA	NA	116	120	122	173	NA	NA	NA	175	177	89	NA	NA	95	101	109	177	NA	183	185	189	199	107	NA	114	120	123	130	204	NA	NA	212	214	216	91	NA	NA	97	105	106	168	183	185	187	199
PA343	Svestka domaci		112	NA	NA	116	120	122	173	NA	NA	NA	175	177	89	NA	NA	95	101	109	177	NA	183	185	189	197	107	NA	114	120	123	130	204	NA	NA	212	214	216	91	NA	NA	97	105	106	168	181	183	187	199
Hamanova svestka
Published parent combination: NONE
Suggested parent combination: NONE
Herman
Published parent combination: Ruth Gerstetter x Czar - CONFIRMED
Suggested parent combination: Ruth Gerstetter x Czar
PA017	Herman	0	112	NA	NA	NA	118	120	169	NA	NA	NA	177	180	87	NA	91	95	99	105	181	NA	NA	NA	191	195	107	NA	NA	120	130	140	202	NA	204	208	210	214	97	NA	NA	118	120	139	170	NA	178	181	201
PA013	Ruth Gerstetter		110	NA	112	118	120	122	165	NA	NA	169	177	181	91	NA	NA	95	99	136	179	NA	NA	181	189	195	107	NA	NA	120	123	140	200	204	208	210	212	224	97	NA	110	118	120	139	170	NA	NA	NA	181
PA065	Czar		106	NA	NA	112	118	120	163	NA	169	173	177	180	87	NA	91	101	105	136	181	NA	NA	NA	NA	193	107	NA	NA	114	120	130	202	204	208	210	214	224	93	NA	97	105	112	118	176	178	181	189	201
PA066	Czar		106	NA	NA	112	118	120	163	NA	169	173	177	180	87	NA	91	101	105	136	181	NA	NA	NA	NA	191	107	NA	NA	114	120	130	202	204	208	210	214	224	93	NA	97	105	112	118	176	178	181	189	201
Chodovlicka
Published parent combination: NONE
Suggested parent combination: NONE
Katalonsky spendlik
Published parent combination: NONE
Suggested parent combination: NONE
Mirabelka Flotova
Published parent combination: NONE
Suggested parent combination: NONE
Mirabelka Jaune de Plovdiv
Published parent combination: NONE
Suggested parent combination: NONE
Mirabelka Metska
Published parent combination: NONE
Suggested parent combination: NONE
Mirabelka Nancy
Published parent combination: NONE
Suggested result: clone of Mirabelka Metska
PA670	Mirabelka Nancy	1	95	112	114	116	118	120	157	NA	171	173	177	180	87	NA	NA	91	105	116	177	NA	NA	181	197	207	107	NA	NA	114	130	140	200	202	204	206	208	212	93	NA	95	97	112	118	170	178	181	205	213
PA128	Mirabelka Metska		95	112	114	116	118	120	157	NA	171	173	177	180	87	NA	NA	91	105	116	177	NA	NA	181	197	207	107	NA	NA	114	130	140	200	202	204	206	208	212	93	NA	95	97	112	118	170	178	181	205	213
Opal
Published parent combination: Oullinska x Early Favourite - Oullinska CONFIRMED
PA060	Opal	1	95	97	118	120	122	129	157	NA	159	169	170	173	91	NA	NA	NA	99	116	173	187	189	191	195	197	107	NA	NA	NA	126	140	200	NA	NA	204	210	212	91	NA	NA	97	118	122	170	NA	NA	178	181
PA124	Oullinska		97	NA	106	114	120	122	169	170	NA	NA	173	175	91	NA	NA	NA	NA	99	173	NA	181	185	197	207	107	NA	NA	NA	120	140	200	NA	NA	204	210	212	91	NA	NA	105	112	122	170	NA	NA	181	193
	Early Favourite		not available for analysis																				1 allele missing
Ortenauer
Published parent combination: NONE
Suggested parent combination: NONE
Schueleho rana
Published parent combination: NONE
Suggested parent combination: NONE
Svestka domaci
Published parent combination: NONE
Suggested parent combination: NONE
Timocanka
Published parent combination: Stanley (c) x California Blue - CONFIRMED
Suggested parent combination: Stanley (c) x California Blue
PA153	Timocanka	0	102	NA	NA	112	116	118	167	NA	169	171	173	180	89	NA	NA	91	99	101	181	NA	NA	NA	195	207	111	NA	114	120	123	140	208	NA	NA	210	214	216	97	NA	NA	118	120	143	187	NA	189	197	201
PA010	Stanley (c)		102	106	112	116	120	122	167	NA	NA	169	171	173	89	NA	NA	91	101	107	181	NA	NA	NA	195	207	107	111	114	120	126	130	208	210	212	214	216	242	97	NA	NA	NA	105	143	178	181	187	189	197
PA213	Stanley (c)		102	106	112	116	120	122	167	NA	NA	169	171	173	89	NA	NA	91	101	107	181	NA	NA	NA	195	207	107	111	114	120	126	130	208	210	212	214	216	242	97	NA	NA	NA	105	143	178	181	187	189	197
PA910	Stanley (c)		102	106	112	116	120	122	167	NA	NA	169	171	173	89	NA	NA	91	101	107	181	NA	NA	NA	195	207	107	111	114	120	126	130	208	210	212	214	216	242	97	NA	NA	NA	105	143	178	181	187	189	197
PA911	Stanley (c)		102	106	112	116	120	122	167	NA	NA	169	171	173	89	NA	NA	91	101	107	181	NA	NA	NA	195	207	107	111	114	120	126	130	208	210	212	214	216	242	97	NA	NA	NA	105	143	178	181	187	189	197
PA080	California Blue		104	NA	NA	112	118	122	165	169	173	175	177	180	91	NA	99	101	105	124	177	NA	NA	NA	181	195	107	NA	NA	111	123	140	200	NA	NA	210	212	214	91	NA	97	118	120	143	170	NA	172	189	201
Top 2000
Published parent combination: Stanley (c) o.p. - CONFIRMED
PA315	Top 2000	0	106	NA	NA	NA	112	120	163	NA	167	169	173	179	89	NA	91	105	107	109	173	NA	177	181	197	207	107	NA	NA	114	120	126	204	NA	NA	208	210	216	91	NA	NA	97	105	141	168	NA	NA	181	197
PA010	Stanley (c)		102	106	112	116	120	122	167	NA	NA	169	171	173	89	NA	NA	91	101	107	181	NA	NA	NA	195	207	107	111	114	120	126	130	208	210	212	214	216	242	97	NA	NA	NA	105	143	178	181	187	189	197
PA213	Stanley (c)		102	106	112	116	120	122	167	NA	NA	169	171	173	89	NA	NA	91	101	107	181	NA	NA	NA	195	207	107	111	114	120	126	130	208	210	212	214	216	242	97	NA	NA	NA	105	143	178	181	187	189	197
PA910	Stanley (c)		102	106	112	116	120	122	167	NA	NA	169	171	173	89	NA	NA	91	101	107	181	NA	NA	NA	195	207	107	111	114	120	126	130	208	210	212	214	216	242	97	NA	NA	NA	105	143	178	181	187	189	197
PA911	Stanley (c)		102	106	112	116	120	122	167	NA	NA	169	171	173	89	NA	NA	91	101	107	181	NA	NA	NA	195	207	107	111	114	120	126	130	208	210	212	214	216	242	97	NA	NA	NA	105	143	178	181	187	189	197
Suggested parent combination: Auerbacher x Stanley (c)
PA315	Top 2000	1	106	NA	NA	NA	112	120	163	NA	167	169	173	179	89	NA	91	105	107	109	173	NA	177	181	197	207	107	NA	NA	114	120	126	204	NA	NA	208	210	216	91	NA	NA	97	105	141	168	NA	NA	181	197
PA218	Auerbacher		106	NA	NA	112	118	120	163	NA	169	173	177	179	87	91	95	101	105	109	173	177	189	191	195	197	107	NA	114	120	130	140	204	NA	210	212	214	216	91	NA	NA	97	105	110	168	170	181	185	197
PA010	Stanley (c)		102	106	112	116	120	122	167	NA	NA	169	171	173	89	NA	NA	91	101	107	181	NA	NA	NA	195	207	107	111	114	120	126	130	208	210	212	214	216	242	97	NA	NA	NA	105	143	178	181	187	189	197
PA213	Stanley (c)		102	106	112	116	120	122	167	NA	NA	169	171	173	89	NA	NA	91	101	107	181	NA	NA	NA	195	207	107	111	114	120	126	130	208	210	212	214	216	242	97	NA	NA	NA	105	143	178	181	187	189	197
PA910	Stanley (c)		102	106	112	116	120	122	167	NA	NA	169	171	173	89	NA	NA	91	101	107	181	NA	NA	NA	195	207	107	111	114	120	126	130	208	210	212	214	216	242	97	NA	NA	NA	105	143	178	181	187	189	197
PA911	Stanley (c)		102	106	112	116	120	122	167	NA	NA	169	171	173	89	NA	NA	91	101	107	181	NA	NA	NA	195	207	107	111	114	120	126	130	208	210	212	214	216	242	97	NA	NA	NA	105	143	178	181	187	189	197
Topgigant
Published parent combination: Cacanska Najbolja x President - CONFIRMED
Suggested parent combination: Cacanska Najbolja x President
PA157	Topgigant	0	106	NA	NA	112	114	120	167	NA	NA	173	175	177	89	NA	NA	91	95	105	181	NA	NA	183	189	195	107	NA	114	123	126	140	200	NA	210	214	216	240	91	NA	NA	97	112	118	170	NA	181	189	197
PA102	Cacanska Najbolja		106	NA	112	118	120	122	167	NA	NA	NA	169	177	91	NA	NA	NA	95	107	179	NA	181	189	195	207	107	NA	114	123	126	140	210	NA	212	214	216	224	97	NA	105	118	139	143	170	181	189	197	201
PA366	President		97	NA	NA	112	114	116	165	NA	NA	173	175	180	89	NA	NA	91	99	105	181	NA	183	195	197	207	107	NA	NA	114	120	130	200	202	204	212	214	240	91	NA	NA	NA	97	112	170	172	181	187	189
PA804	President		97	NA	NA	112	114	116	165	NA	NA	173	175	180	89	NA	NA	91	99	105	181	NA	183	195	197	207	107	NA	NA	114	120	130	200	202	204	212	214	240	91	NA	NA	NA	97	112	170	172	181	187	189
Topking
Published parent combination: Cacanska Najbolja x Italian Prune - ONLY Cacanska Najbolja CONFIRMED
PA281	Topking	9	112	NA	NA	118	120	122	167	NA	169	173	177	179	91	NA	95	101	107	109	179	181	189	191	195	197	107	NA	NA	120	130	140	210	NA	212	214	216	224	91	NA	NA	97	105	110	170	NA	NA	181	197
PA102	Cacanska Najbolja		106	NA	112	118	120	122	167	NA	NA	NA	169	177	91	NA	NA	NA	95	107	179	NA	181	189	195	207	107	NA	114	123	126	140	210	NA	212	214	216	224	97	NA	105	118	139	143	170	181	189	197	201
PA253	Italian Prune		97	NA	NA	118	120	122	170	NA	NA	NA	173	175	91	95	99	101	105	109	177	181	183	187	189	207	107	NA	NA	111	114	140	200	NA	212	214	216	240	91	NA	NA	97	105	106	178	NA	181	185	197
																					only two alleles may be inhereted by the sibling
Suggested parent combination: Cacanska Najbolja x Auerbacher
PA281	Topking	0	112	NA	NA	118	120	122	167	NA	169	173	177	179	91	NA	95	101	107	109	179	181	189	191	195	197	107	NA	NA	120	130	140	210	NA	212	214	216	224	91	NA	NA	97	105	110	170	NA	NA	181	197
PA102	Cacanska Najbolja		106	NA	112	118	120	122	167	NA	NA	NA	169	177	91	NA	NA	NA	95	107	179	NA	181	189	195	207	107	NA	114	123	126	140	210	NA	212	214	216	224	97	NA	105	118	139	143	170	181	189	197	201
PA218	Auerbacher		106	NA	NA	112	118	120	163	NA	169	173	177	179	87	91	95	101	105	109	173	177	189	191	195	197	107	NA	114	120	130	140	204	NA	210	212	214	216	91	NA	NA	97	105	110	168	170	181	185	197
Topstar
Published parent combination: Ersinger x Cacanska Najbolja
PA144	Topstar	7	106	NA	112	114	118	122	165	NA	NA	NA	169	175	89	NA	NA	91	99	107	181	NA	183	195	197	207	107	NA	114	123	130	140	202	204	212	214	216	224	91	NA	NA	97	112	118	170	NA	NA	181	189
PA102	Cacanska Najbolja		106	NA	112	118	120	122	167	NA	NA	NA	169	177	91	NA	NA	NA	95	107	179	NA	181	189	195	207	107	NA	114	123	126	140	210	NA	212	214	216	224	97	NA	105	118	139	143	170	181	189	197	201
PA048	Ersinger		104	110	112	116	120	122	161	NA	NA	165	175	177	95	NA	NA	99	109	136	177	NA	179	181	189	197	107	NA	NA	NA	120	123	204	NA	NA	208	212	216	91	NA	NA	97	106	133	168	178	181	187	201
			only two alleles may be inhereted by the sibling																																										only two alleles may be inhereted by the sibling
Suggested parent combination: Cacanska Najbolja x President
PA144	Topstar		106	NA	112	114	118	122	165	NA	NA	NA	169	175	89	NA	NA	91	99	107	181	NA	183	195	197	207	107	NA	114	123	130	140	202	204	212	214	216	224	91	NA	NA	97	112	118	170	NA	NA	181	189
PA366	President		97	NA	NA	112	114	116	165	NA	NA	173	175	180	89	NA	NA	91	99	105	181	NA	183	195	197	207	107	NA	NA	114	120	130	200	202	204	212	214	240	91	NA	NA	NA	97	112	170	172	181	187	189
PA804	President		97	NA	NA	112	114	116	165	NA	NA	173	175	180	89	NA	NA	91	99	105	181	NA	183	195	197	207	107	NA	NA	114	120	130	200	202	204	212	214	240	91	NA	NA	NA	97	112	170	172	181	187	189
PA102	Cacanska Najbolja		106	NA	112	118	120	122	167	NA	NA	NA	169	177	91	NA	NA	NA	95	107	179	NA	181	189	195	207	107	NA	114	123	126	140	210	NA	212	214	216	224	97	NA	105	118	139	143	170	181	189	197	201
Toptaste
Published parent combination: Valor x German Prune - ONLY Valor CONFIRMED
PA320	Toptaste	0	106	NA	112	114	118	120	169	NA	NA	NA	175	177	89	NA	NA	91	105	107	179	NA	NA	181	187	195	107	NA	NA	123	126	140	202	NA	210	214	224	240	91	97	112	118	122	143	172	181	187	197	201
PA862	Toptaste		106	NA	112	114	118	120	169	NA	NA	NA	175	177	89	NA	NA	91	105	107	179	NA	NA	181	187	195	107	NA	NA	123	126	140	202	NA	210	214	224	240	91	97	112	118	122	143	172	181	187	197	201
PA863	Toptaste		106	NA	112	114	118	120	169	NA	NA	NA	175	177	89	NA	NA	91	105	107	179	NA	NA	181	187	195	107	NA	NA	123	126	140	202	NA	210	214	224	240	91	97	112	118	122	143	172	181	187	197	201
PA350	Valor		97	NA	102	112	114	120	165	NA	171	175	177	180	89	NA	NA	91	99	105	173	NA	181	183	187	195	107	114	120	123	126	140	202	NA	210	212	214	240	91	NA	97	105	112	122	172	NA	NA	181	187
PA446	Valor		97	NA	102	112	114	120	165	NA	171	175	177	180	89	NA	NA	91	99	105	173	NA	181	183	187	195	107	114	120	123	126	140	202	NA	210	212	214	240	91	NA	97	105	112	122	172	NA	181	187	244
	German Prune		not available for analysis
Suggested parent combination: Cacanska Najbolja x Valor
PA320	Toptaste	0	106	NA	112	114	118	120	169	NA	NA	NA	175	177	89	NA	NA	91	105	107	179	NA	NA	181	187	195	107	NA	NA	123	126	140	202	NA	210	214	224	240	91	97	112	118	122	143	172	181	187	197	201
PA862	Toptaste		106	NA	112	114	118	120	169	NA	NA	NA	175	177	89	NA	NA	91	105	107	179	NA	NA	181	187	195	107	NA	NA	123	126	140	202	NA	210	214	224	240	91	97	112	118	122	143	172	181	187	197	201
PA863	Toptaste		106	NA	112	114	118	120	169	NA	NA	NA	175	177	89	NA	NA	91	105	107	179	NA	NA	181	187	195	107	NA	NA	123	126	140	202	NA	210	214	224	240	91	97	112	118	122	143	172	181	187	197	201
PA102	Cacanska Najbolja		106	NA	112	118	120	122	167	NA	NA	NA	169	177	91	NA	NA	NA	95	107	179	NA	181	189	195	207	107	NA	114	123	126	140	210	NA	212	214	216	224	97	NA	105	118	139	143	170	181	189	197	201
PA350	Valor		97	NA	102	112	114	120	165	NA	171	175	177	180	89	NA	NA	91	99	105	173	NA	181	183	187	195	107	114	120	123	126	140	202	NA	210	212	214	240	91	NA	97	105	112	122	172	NA	NA	181	187
PA446	Valor		97	NA	102	112	114	120	165	NA	171	175	177	180	89	NA	NA	91	99	105	173	NA	181	183	187	195	107	114	120	123	126	140	202	NA	210	212	214	240	91	NA	97	105	112	122	172	NA	181	187	244
Tuleu Gras
Published parent combination: NONE
Suggested parent combination: NONE
Valjevka
Published parent combination: d‘Agen 707 x Stanley (c) - ONLY Stanley (c) CONFIRMED
PA184	Valjevka	13	112	NA	NA	116	120	122	167	NA	NA	NA	173	175	89	NA	91	95	101	109	177	NA	181	183	189	195	107	NA	111	123	126	130	204	NA	210	212	216	242	91	NA	NA	97	105	143	168	NA	187	189	207
PA449	Valjevka		112	NA	NA	116	120	122	167	NA	NA	NA	173	175	89	NA	91	95	101	109	177	NA	181	183	189	195	107	NA	111	123	126	130	204	NA	210	212	216	240	91	NA	NA	97	105	143	168	NA	187	189	207
PA010	Stanley (c)		102	106	112	116	120	122	167	NA	NA	169	171	173	89	NA	NA	91	101	107	181	NA	NA	NA	195	207	107	111	114	120	126	130	208	210	212	214	216	242	97	NA	NA	NA	105	143	178	181	187	189	197
PA213	Stanley (c)		102	106	112	116	120	122	167	NA	NA	169	171	173	89	NA	NA	91	101	107	181	NA	NA	NA	195	207	107	111	114	120	126	130	208	210	212	214	216	242	97	NA	NA	NA	105	143	178	181	187	189	197
PA910	Stanley (c)		102	106	112	116	120	122	167	NA	NA	169	171	173	89	NA	NA	91	101	107	181	NA	NA	NA	195	207	107	111	114	120	126	130	208	210	212	214	216	242	97	NA	NA	NA	105	143	178	181	187	189	197
PA911	Stanley (c)		102	106	112	116	120	122	167	NA	NA	169	171	173	89	NA	NA	91	101	107	181	NA	NA	NA	195	207	107	111	114	120	126	130	208	210	212	214	216	242	97	NA	NA	NA	105	143	178	181	187	189	197
PA198	Agenska		106	NA	NA	112	118	120	163	NA	169	173	177	180	87	NA	91	101	105	136	181	NA	NA	NA	NA	191	107	NA	NA	114	120	130	202	204	208	210	214	224	93	NA	97	105	112	118	176	178	181	189	201
									only two alleles may be inhereted by the sibling																								only two alleles may be inhereted by the sibling												only one allele may be inhereted by the sibling
Suggested parent combination: NONE
Valor
Published parent combination: Imperial Epineuse x Grand Duke
	Imperial Epineuse		not available for analysis
	Grand Duke		not available for analysis
Suggested parent combination: NONE
Vankova Chrudimska
Published parent combination: NONE
Suggested parent combination: NONE
[truncated: 25 more columns]

## Sheet: S2 DAPC+dendrograms
Analysis of genetic diversity by Discriminant Analysis of Principal Components (DAPC) and hierarchical clustering (dendrogram)
DAPC analysis
Division of varieties using different numbers of clusters (K) in DAPC analysis
varieties in newly established clusters are colored according to their cluster in previous K-1 analysis
K=3				K=4				K=5
Genetic cluster	Code	Accession		Genetic cluster	Code	Accession		Genetic cluster	Code	Accession
1	PA010	Stanley (c)		1	PA010	Stanley (c)		5	PA010	Stanley (c)
	PA012	Valor			PA012	Valor			PA012	Valor
	PA017	Herman			PA017	Herman			PA017	Herman
	PA067	Cacanska Lepotica (c)			PA067	Cacanska Lepotica (c)			PA067	Cacanska Lepotica (c)
	PA069	Katalonsky spendlik			PA069	Katalonsky spendlik			PA144	Topstar
	PA082	Dambovita			PA082	Dambovita			PA153	Timocanka
	PA144	Topstar			PA144	Topstar			PA157	Topgigant
	PA153	Timocanka			PA153	Timocanka			PA320	Toptaste
	PA157	Topgigant			PA157	Topgigant			PA370	Aprimira
	PA174	Mirabelka Jaune de Plovdiv			PA320	Toptaste			PA371	Bellamira
	PA320	Toptaste			PA370	Aprimira		2	PA069	Katalonsky spendlik
	PA370	Aprimira			PA371	Bellamira			PA082	Dambovita
	PA371	Bellamira		3	PA011	Bystricka muskatova			PA084	Esslingenska svestka
2	PA011	Bystricka muskatova			PA084	Esslingenska svestka			PA091	Carpatin
	PA025	Bonne de Bry			PA091	Carpatin			PA209	Chodovlicka
	PA060	Opal			PA143	Schueleho rana			PA294	Tuleu Gras
	PA084	Esslingenska svestka			PA159	Cacanska rodna		3	PA011	Bystricka muskatova
	PA091	Carpatin			PA162	Hamanova svestka			PA143	Schueleho rana
	PA143	Schueleho rana			PA181	Excalibur			PA159	Cacanska rodna
	PA159	Cacanska rodna			PA184	Valjevka			PA162	Hamanova svestka
	PA162	Hamanova svestka			PA208	Gabrovska			PA181	Excalibur
	PA181	Excalibur			PA209	Chodovlicka			PA184	Valjevka
	PA184	Valjevka			PA210	Vankova Chrudimska			PA208	Gabrovska
	PA208	Gabrovska			PA238	Svestka domaci			PA210	Vankova Chrudimska
	PA209	Chodovlicka			PA248	Belgicka modra			PA238	Svestka domaci
	PA210	Vankova Chrudimska			PA276	Ortenauer			PA248	Belgicka modra
	PA238	Svestka domaci			PA281	Topking			PA276	Ortenauer
	PA248	Belgicka modra			PA294	Tuleu Gras			PA281	Topking
	PA276	Ortenauer			PA315	Top 2000			PA315	Top 2000
	PA281	Topking			PA335	Anna Spaeth			PA335	Anna Spaeth
	PA294	Tuleu Gras		3	PA025	Bonne de Bry		4	PA025	Bonne de Bry
	PA315	Top 2000			PA060	Opal			PA060	Opal
	PA335	Anna Spaeth			PA174	Mirabelka Jaune de Plovdiv			PA174	Mirabelka Jaune de Plovdiv
	PA427	Mirabelka Flotova			PA427	Mirabelka Flotova			PA427	Mirabelka Flotova
3	PA128	Mirabelka Metska		4	PA128	Mirabelka Metska		1	PA128	Mirabelka Metska
	PA670	Mirabelka Nancy			PA670	Mirabelka Nancy			PA670	Mirabelka Nancy
Visualisation
DAPC plot for K=3				DAPC plot for K=4				DAPC plot for K=5
Hierarchical clustering (colored rectangles symbolize belonging to individual clusters from the DAPC analysis)
Dendrogram with groups for K=3				Dendrogram with groups for K=4				Dendrogram with groups for K=5

## Sheet: S3 Bruvo´s distance
Bruvo´s distance analysis
<0.05	clones
0.25-0.45	known relatives (parent-sibling; at least one common parent)
>0.45	known relatives (parent-sibling; at least one common parent)
	PA067	PA010	PA335	PA370	PA248	PA371	PA025	PA011	PA159	PA091	PA082	PA084	PA181	PA208	PA162	PA017	PA209	PA069	PA427	PA174	PA128	PA670	PA060	PA276	PA143	PA238	PA153	PA315	PA157	PA281	PA144	PA320	PA294	PA184	PA012	PA210
PA067
PA010	0.369765
PA335	0.47304	0.474987
PA370	0.503512	0.528371	0.501457
PA248	0.489953	0.469515	0.332677	0.567303
PA371	0.469513	0.448979	0.509401	0.530134	0.558524
PA025	0.558958	0.570104	0.42582	0.486327	0.598378	0.540163
PA011	0.489953	0.469949	0.347287	0.556887	0.0305556	0.564612	0.599419
PA159	0.381807	0.302664	0.392794	0.540679	0.354207	0.498972	0.568556	0.35234
PA091	0.409201	0.527567	0.432405	0.508569	0.430512	0.510156	0.547802	0.438151	0.456732
PA082	0.521665	0.59679	0.500399	0.458691	0.450216	0.536316	0.637076	0.459174	0.498418	0.3776
PA084	0.536884	0.535479	0.380957	0.571205	0.328254	0.572958	0.492623	0.341406	0.46668	0.474142	0.490426
PA181	0.454497	0.499013	0.322677	0.447248	0.489204	0.576277	0.461298	0.476035	0.555237	0.453096	0.506955	0.505599
PA208	0.516345	0.480037	0.300155	0.513145	0.326953	0.511744	0.493521	0.357454	0.395023	0.45013	0.472685	0.444097	0.430946
PA162	0.53507	0.533215	0.432754	0.598476	0.326513	0.56118	0.554161	0.341313	0.457946	0.491115	0.546938	0.383836	0.558525	0.426166
PA017	0.426301	0.538687	0.558582	0.5024	0.543571	0.424392	0.55738	0.546012	0.510907	0.392456	0.459764	0.525832	0.526931	0.488526	0.558372
PA209	0.514057	0.520242	0.453874	0.515487	0.429827	0.520332	0.572591	0.430837	0.474107	0.474492	0.518226	0.444162	0.451047	0.480023	0.433192	0.500737
PA069	0.497786	0.543366	0.497591	0.429763	0.521257	0.54155	0.571313	0.533811	0.480873	0.497211	0.500178	0.519943	0.501467	0.53189	0.519077	0.486506	0.468793
PA427	0.463281	0.552496	0.457978	0.52943	0.503676	0.495301	0.463389	0.506443	0.490658	0.461111	0.546655	0.538392	0.492	0.43549	0.508138	0.457437	0.537731	0.517113
PA174	0.450428	0.503229	0.546792	0.485074	0.515263	0.517998	0.540094	0.514655	0.504845	0.459946	0.512109	0.545208	0.51431	0.462844	0.535769	0.476869	0.480563	0.474029	0.481705
PA128	0.545642	0.555805	0.521161	0.444493	0.554205	0.349658	0.494087	0.556288	0.527072	0.519855	0.535281	0.467863	0.540451	0.509597	0.548043	0.471074	0.507557	0.541651	0.507292	0.57836
PA670	0.546293	0.558409	0.520998	0.45491	0.554042	0.360075	0.494738	0.556125	0.527071	0.517251	0.535118	0.4677	0.540451	0.509556	0.545439	0.481491	0.506906	0.552068	0.504687	0.577709	0.0104167
PA060	0.571658	0.59802	0.513761	0.465245	0.57232	0.563384	0.462399	0.565897	0.541515	0.522713	0.544809	0.53191	0.528304	0.509328	0.560564	0.554686	0.591193	0.496387	0.501877	0.545696	0.500986	0.498382
PA276	0.526792	0.491727	0.371218	0.488949	0.342546	0.540918	0.541354	0.34499	0.452823	0.45612	0.477272	0.391195	0.465534	0.325083	0.389165	0.538111	0.464244	0.468457	0.497439	0.47489	0.504195	0.493778	0.489132
PA143	0.532801	0.456639	0.344679	0.532894	0.337352	0.539576	0.565216	0.351024	0.429117	0.446442	0.475853	0.356635	0.480735	0.386967	0.415082	0.572214	0.457025	0.520268	0.51164	0.518553	0.508127	0.50829	0.511743	0.306418
PA238	0.483703	0.459098	0.336844	0.556887	0.0166667	0.554195	0.589003	0.0138889	0.341707	0.424262	0.445488	0.330337	0.474621	0.34362	0.33068	0.539079	0.425498	0.52334	0.503676	0.505888	0.545871	0.545709	0.55982	0.343587	0.337352
PA153	0.412505	0.330014	0.546613	0.497404	0.503777	0.48155	0.598405	0.497266	0.484909	0.475708	0.494083	0.588935	0.435739	0.513601	0.624912	0.448001	0.504836	0.517832	0.534087	0.459006	0.538054	0.538054	0.599612	0.544469	0.556626	0.493361
PA315	0.453827	0.405347	0.39975	0.536197	0.439437	0.497479	0.51867	0.428727	0.426642	0.496555	0.57553	0.501605	0.445397	0.431105	0.506574	0.520892	0.49657	0.463978	0.455639	0.522858	0.528357	0.528357	0.559008	0.448059	0.478015	0.426937	0.434184
PA157	0.462131	0.478471	0.433416	0.412881	0.453841	0.480154	0.560103	0.45982	0.469534	0.386592	0.488314	0.507031	0.480336	0.461838	0.488413	0.40333	0.408305	0.409049	0.532878	0.485653	0.489311	0.486707	0.552753	0.451151	0.49934	0.449349	0.419885	0.490278
PA281	0.448701	0.446955	0.358582	0.51544	0.37105	0.436815	0.516034	0.367101	0.452143	0.361921	0.443689	0.416689	0.423332	0.399704	0.452263	0.440845	0.472651	0.519355	0.450377	0.513887	0.515955	0.515304	0.485221	0.423961	0.431649	0.356467	0.469004	0.369026	0.432817
PA144	0.391189	0.431424	0.410563	0.446136	0.44233	0.430154	0.545201	0.439384	0.473177	0.43905	0.474164	0.482182	0.44472	0.426807	0.490299	0.430013	0.443387	0.408225	0.524409	0.454351	0.497468	0.496817	0.524544	0.441238	0.455082	0.433915	0.438822	0.467287	0.320518	0.377475
PA320	0.396511	0.429667	0.437054	0.461334	0.479168	0.451434	0.530943	0.47396	0.449995	0.459939	0.578211	0.513822	0.496861	0.486514	0.554552	0.434549	0.469633	0.41821	0.535075	0.479198	0.506906	0.506255	0.548519	0.474157	0.557174	0.468751	0.42628	0.445124	0.297027	0.416727	0.325539
PA294	0.500424	0.526496	0.425115	0.533104	0.308352	0.596975	0.631158	0.287478	0.41966	0.369872	0.312946	0.411686	0.463831	0.461548	0.447946	0.52481	0.473992	0.503749	0.534867	0.492942	0.60251	0.602347	0.594932	0.439879	0.479012	0.299978	0.502826	0.511998	0.496156	0.416445	0.478223	0.568986
PA184	0.396075	0.362854	0.405555	0.572418	0.318403	0.56048	0.601919	0.313889	0.29817	0.449674	0.562073	0.426334	0.538055	0.440183	0.450796	0.558581	0.46391	0.53176	0.543994	0.499995	0.591117	0.591117	0.565679	0.451727	0.403473	0.310069	0.449798	0.369385	0.43587	0.430138	0.452314	0.420139	0.455812
PA012	0.404849	0.476707	0.416927	0.319256	0.473031	0.541575	0.481017	0.477631	0.457434	0.433913	0.498816	0.482454	0.406403	0.422378	0.534623	0.493128	0.442948	0.473958	0.504856	0.455938	0.48728	0.48724	0.523444	0.468686	0.490318	0.466781	0.466994	0.473258	0.320833	0.471665	0.367125	0.369067	0.47936	0.474498
PA210	0.492397	0.534866	0.425041	0.438234	0.408171	0.527824	0.541547	0.394827	0.486543	0.479456	0.491084	0.463542	0.521662	0.456888	0.435247	0.558082	0.401486	0.460437	0.566655	0.505002	0.514411	0.511807	0.488416	0.356746	0.408135	0.403841	0.562672	0.522689	0.449345	0.45772	0.487435	0.487189	0.484102	0.466337	0.434623
0-0.05	4
0.05-0.15	0
0.15-0.25	0
0.25-0.35	38
0.35-0.45	146
0.45-0.55	365
0.55-0.65	77
0.65-0.75	0
0.75-0.85	0
0.85-0.95	0
0.95-1	0

## Sheet: S4 Coefficient of variation
Coefficient of variation for traits in plums cultivars (%).
Cultivars	Low to negligible variability <10%	Moderate variability 10-30%	High variability >30%
Fruit shape	Cacanska Lepotica (с), Stanley (с), Anna Spaeth, Belgicka modra, Bonne de Bry, Bystricka muskatova, Carpatin, Cacanska rodna, Dambovita, Esslingenska svestka, Excalibur, Mirabelka Flotova, Gabrovska, Hamanova svestka, Vankova Chrudimska, Opal, Ortenauer, Schueleho rana, Timocanka, Top 2000, Topgigant, Topking, Topstar, Toptaste, Tuleu Gras, Valor, Bellamira, Katalonsky spendlik, Mirabelka Jaune d…	Chodovlicka, Valjevka	Aprimira, Herman, Mirabelka Metska, Svestka domaci
Fruit color	Cacanska Lepotica (c), Stanley (c), Aprimira, Belgicka modra, Bonne de Bry, Carpatin, Chodovlicka, Vankova Chrudimska, Dambovita, Mirabelka Flotova, Hamanova svestka, Herman, Ortenauer, Svestka domaci, Topgigant, Toptaste, Tuleu Gras, Valor, Katalonsky spendlik, Mirabelka Jaune de Plovdiv, Mirabelka Nancy	Anna Spaeth, Bystricka muskatova, Cacanska rodna, Esslingenska svestka, Excalibur, Gabrovska, Opal, Schueleho rana, Timocanka, Top 2000, Topking, Topstar, Valjevka, Bellamira	Mirabelka Metska
Flesh color	Cacanska Lepotica (c), Bonne de Bry, Excalibur, Mirabelka Flotova, Gabrovska, Hamanova svestka, Mirabelka Metska, Opal, Ortenauer, Svestka domaci, Top 2000, Topstar, Toptaste, Tuleu Gras, Valjevka, Katalonsky spendlik, Mirabelka Jaune de Plovdiv, Mirabelka Nancy	Anna Spaeth, Aprimira, Belgicka modra, Bystricka muskatova, Carpatin, Chodovlicka, Timocanka, Vankova Chrudimska, Dambovita, Esslingenska svestka, Bellamira,	Stanley (c), Cacanska rodna, Herman, Schueleho rana, Topgigant, Topking, Valor
Wax bloom	Cacanska Lepotica (с), Stanley (с), Anna Spaeth, Belgicka modra, Bonne de Bry, Bystricka muskatova, Carpatin, Vankova Chrudimska, Dambovita, Esslingenska svestka, Gabrovska, Hamanova svestka, Herman, Opal, Ortenauer, Svestka domaci, Timocanka, Top 2000 Topgigant, Topking, Topstar, Toptaste, Tuleu Gras, Valjevka, Valor, Bellamira, Mirabelka Nancy	Cacanska rodna, Chodovlicka, Excalibur, Mirabelka Flotova, Mirabelka Metska, Schueleho rana, Katalonsky spendlik, Mirabelka Jaune de Plovdiv	Aprimira
Bruising resistance	Cacanska Lepotica (с), Anna Spaeth, Bystricka muskatova, Carpatin, Cacanska rodna, Chodovlicka, Vankova Chrudimska, Hamanova svestka, Herman, Opal, Schueleho rana, Svestka domaci, Timocanka, Topstar, Toptaste, Tuleu Gras, Valjevka, Bellamira, Mirabelka Nancy	Stanley (с), Aprimira, Belgicka modra, Bonne de Bry, Dambovita, Esslingenska svestka, Gabrovska, Ortenauer, Top 2000, Topgigant, Topking, Valor, Katalonsky spendlik, Mirabelka Jaune de Plovdiv	Excalibur, Mirabelka Flotova, Mirabelka Metska
Skin firmness	Cacanska Lepotica (c), Chodovlicka, Excalibur, Gabrovska, Hamanova svestka, Mirabelka Metska, Mirabelka Flotova, Top 2000, Topstar, Toptaste, Tuleu Gras, Valjevka, Bellamira, Katalonsky spendlik, Mirabelka Jaune de Plovdiv, Mirabelka Nancy	Anna Spaeth, Aprimira, Belgicka modra, Bystricka muskatova, Carpatin, Vankova Chrudimska, Dambovita, Esslingenska svestka, Timocanka, Herman, Opal, Ortenauer, Svestka domaci, Topgigant, Topking, Valor	Stanley (c), Bonne de Bry, Cacanska rodna, Schueleho rana
Skin separability	Anna Spaeth, Gabrovska, Hamanova svestka, Topstar, Toptaste, Valjevka, Katalonsky spendlik, Mirabelka Nancy	Cacanska Lepotica (c), Aprimira, Belgicka modra, Bystricka muskatova, Carpatin, Chodovlicka, Vankova Chrudimska, Dambovita, Esslingenska svestka, Excalibur, Mirabelka Flotova, Herman, Mirabelka Metska, Opal, Ortenauer, Svestka domaci, Top 2000, Topgigant, Topking, Tuleu Gras, Timocanka, Valor, Bellamira, Mirabelka Jaune de Plovdiv	Stanley (c), Bonne de Bry, Cacanska rodna, Schueleho rana
Flesh firmness	Cacanska Lepotica (c), Anna Spaeth, Mirabelka Nancy, Mirabelka Jaune de Plovdiv, Dambovita, Mirabelka Flotova, Hamanova svestka, Toptaste, Svestka domaci, Bellamira, Gabrovska, Topstar, Valjevka, Topgigant, Tuleu Gras, Schueleho rana, Carpatin	Stanley (c), Cacanska rodna, Esslingenska svestka, Herman, Mirabelka Metska, Topking, Bystricka muskatova, Valor, Katalonsky spendlik, Belgicka modra, Opal, Ortenauer, Excalibur, Bonne de Bry, Aprimira, Top 2000, Chodovlicka, Timocanka, Vankova Chrudimska	-
Flesh texture	Cacanska Lepotica (c), Anna Spaeth, Aprimira, Bonne de Bry, Chodovlicka, Excalibur, Mirabelka Flotova, Gabrovska, Hamanova svestka, Mirabelka Metska, Top 2000, Topstar, Toptaste, Tuleu Gras, Timocanka, Valjevka, Bellamira, Katalonsky spendlik, Mirabelka Jaune de Plovdiv, Mirabelka Nancy	Belgicka modra, Bystricka muskatova, Carpatin, Vankova Chrudimska, Dambovita, Esslingenska svestka, Herman, Opal, Ortenauer, Svestka domaci, Topgigant, Topking, Valor	Stanley (c), Cacanska rodna, Schueleho rana
Stone separability	Cacanska Lepotica (c), Anna Spaeth, Aprimira, Bonne de Bry, Chodovlicka, Excalibur, Mirabelka Flotova, Gabrovska, Hamanova svestka, Mirabelka Metska, Top 2000, Topstar, Toptaste, Tuleu Gras, Valjevka, Bellamira, Mirabelka Nancy, Mirabelka Jaune de Plovdiv	Belgicka modra, Bystricka muskatova, Carpatin, Vankova Chrudimska, Dambovita, Esslingenska svestka, Herman, Opal, Ortenauer, Svestka domaci, Topgigant, Topking, Valor, Katalonsky spendlik	Stanley (c), Cacanska rodna, Timocanka, Schueleho rana
Orthonasal aroma of flesh	Cacanska Lepotica (c), Anna Spaeth, Excalibur, Mirabelka Flotova, Gabrovska, Hamanova svestka, Mirabelka Metska, Top 2000, Topstar, Toptaste, Tuleu Gras, Timocanka, Valjevka	Aprimira, Belgicka modra, Bystricka muskatova, Carpatin, Chodovlicka, Vankova Chrudimska, Dambovita, Esslingenska svestka, Herman, Opal, Ortenauer, Svestka domaci, Topgigant, Topking, Valor, Katalonsky spendlik, Mirabelka Nancy, Bellamira	Stanley (с), Bonne de Bry, Cacanska rodna, Schueleho rana, Mirabelka Jaune de Plovdiv
Taste of skin	Cacanska Lepotica (c), Anna Spaeth, Excalibur, Bellamira, Mirabelka Flotova, Mirabelka Nancy, Mirabelka Jaune de Plovdiv, Gabrovska, Hamanova svestka, Mirabelka Metska, Top 2000, Topstar, Toptaste, Tuleu Gras, Valjevka, Katalonsky spendlik	Aprimira, Belgicka modra, Bystricka muskatova, Carpatin, Chodovlicka, Vankova Chrudimska, Dambovita, Esslingenska svestka, Herman, Opal, Ortenauer, Svestka domaci, Topgigant, Timocanka, Topking, Valor	Stanley (c), Bonne de Bry, Cacanska rodna, Schueleho rana
Juiciness	Anna Spaeth, Aprimira, Excalibur, Mirabelka Flotova, Gabrovska, Hamanova svestka, Mirabelka Metska, Top 2000, Topstar, Toptaste, Tuleu Gras, Timocanka, Valjevka, Bellamira, Katalonsky spendlik, Mirabelka Jaune de Plovdiv, Mirabelka Nancy	Cacanska Lepotica (c), Belgicka modra, Bystricka muskatova, Carpatin, Chodovlicka, Vankova Chrudimska, Dambovita, Esslingenska svestka, Herman, Opal, Ortenauer, Svestka domaci, Topgigant, Topking, Valor	Stanley (c), Bonne de Bry, Cacanska rodna, Schueleho rana
Taste of fruit	Cacanska Lepotica (c), Anna Spaeth, Excalibur, Mirabelka Flotova, Gabrovska, Hamanova svestka, Mirabelka Metska, Top 2000, Topstar, Toptaste, Tuleu Gras, Timocanka, Valjevka, Bellamira, Katalonsky spendlik	Aprimira, Belgicka modra, Bystricka muskatova, Carpatin, Chodovlicka, Vankova Chrudimska, Dambovita, Esslingenska svestka, Herman, Opal, Ortenauer, Svestka domaci, Topgigant, Topking, Valor, Mirabelka Nancy, Mirabelka Jaune de Plovdiv	Stanley (c), Bonne de Bry, Cacanska rodna, Schueleho rana
Retronasal aroma of fruit	Cacanska Lepotica (c), Aprimira, Excalibur, Mirabelka Flotova, Gabrovska, Hamanova svestka, Mirabelka Metska, Opal, Top 2000, Topstar, Toptaste, Tuleu Gras, Timocanka, Valjevka, Svestka domaci, Bellamira, Mirabelka Nancy	Anna Spaeth, Belgicka modra, Bystricka muskatova, Carpatin, Chodovlicka, Vankova Chrudimska, Dambovita, Esslingenska svestka, Herman, Ortenauer, Topgigant, Topking, Valor, Mirabelka Jaune de Plovdiv	Stanley (c), Bonne de Bry, Cacanska rodna, Schueleho rana, Katalonsky spendlik
Perceived acidity/sweetness balance	Cacanska Lepotica (с), Anna Spaeth, Aprimira, Bonne de Bry, Chodovlicka, Excalibur, Mirabelka Flotova, Gabrovska, Hamanova svestka, Mirabelka Metska, Top 2000, Topstar, Toptaste, Tuleu Gras, Timocanka, Valjevka, Mirabelka Nancy	Belgicka modra, Bystricka muskatova, Carpatin, Vankova Chrudimska, Dambovita, Esslingenska svestka, Herman, Opal, Ortenauer, Svestka domaci, Topgigant, Topking, Valor, Mirabelka Jaune de Plovdiv	Stanley (c), Cacanska rodna, Schueleho rana, Bellamira, Katalonsky spendlik
Fruit weight	Cacanska Lepotica (c), Stanley (c), Anna Spaeth, Cacanska rodna, Hamanova svestka, Opal, Bellamira, Katalonsky spendlik, Mirabelka Nancy	Belgicka modra, Bystricka muskatova, Bonne de Bry, Gabrovska, Carpatin, Chodovlicka, Herman, Vankova Chrudimska, Svestka domaci, Schueleho rana, Topstar, Tuleu Gras, Ortenauer, Mirabelka Flotova, Topking, Mirabelka Jaune de Plovdiv, Mirabelka Metska, Valjevka, Valor	Aprimira, Dambovita, Excalibur, Esslingenska svestka, Timocanka, Top 2000, Topgigant, Toptaste
Fruit height	Cacanska Lepotica (c), Anna Spaeth, Bonne de Bry, Belgicka modra, Chodovlicka, Cacanska rodna, Schueleho rana, Tuleu Gras, Gabrovska, Hamanova svestka, Excalibur, Opal, Bellamira, Katalonsky spendlik, Mirabelka Nancy, Valor	Stanley (c), Aprimira, Bystricka muskatova, Carpatin, Vankova Chrudimska, Herman, Ortenauer, Svestka domaci, Top 2000, Topking, Valjevka, Mirabelka Jaune de Plovdiv,	Dambovita, Esslingenska svestka, Mirabelka Flotova, Mirabelka Metska, Timocanka, Topgigant, Topstar, Toptaste
Fruit width	Cacanska Lepotica (c), Cacanska rodna, Stanley (c), Anna Spaeth, Belgicka modra, Excalibur, Gabrovska, Hamanova svestka, Herman, Timocanka, Opal, Top 2000, Bellamira, Katalonsky spendlik, Mirabelka Nancy	Aprimira, Bystricka muskatova, Bonne de Bry, Carpatin, Vankova Chrudimska, Chodovlicka, Ortenauer, Schueleho rana, Svestka domaci, Topking, Toptaste, Tuleu Gras, Valjevka, Mirabelka Jaune de Plovdiv	Dambovita, Esslingenska svestka, Mirabelka Flotova, Mirabelka Metska, Topgigant, Topstar
Fruit thickness	Cacanska Lepotica (c), Stanley (c), Anna Spaeth, Excalibur, Gabrovska, Hamanova svestka, Opal, Top 2000, Tuleu Gras, Chodovlicka, Cacanska rodna, Bellamira, Katalonsky spendlik, Mirabelka Jaune de Plovdiv, Mirabelka Nancy, Valor	Aprimira, Bystricka muskatova, Bonne de Bry, Belgicka modra, Carpatin, Vankova Chrudimska, Ortenauer, Schueleho rana, Herman, Svestka domaci, Topking, Toptaste, Valjevka	Dambovita, Esslingenska svestka, Mirabelka Flotova, Mirabelka Metska, Timocanka, Topgigant, Topstar
Pedicel length	Anna Spaeth, Bonne de Bry, Belgicka modra, Excalibur, Gabrovska, Mirabelka Flotova, Hamanova svestka, Herman, Bellamira, Katalonsky spendlik, Mirabelka Nancy, Mirabelka Jaune de Plovdiv	Cacanska Lepotica (c), Stanley (c), Bystricka muskatova, Carpatin, Cacanska rodna, Chodovlicka, Vankova Chrudimska, Mirabelka Metska, Opal, Ortenauer, Schueleho rana, Topking, Tuleu Gras, Valjevka, Svestka domaci, Timocanka, Valor	Aprimira, Dambovita, Esslingenska svestka, Top 2000, Topgigant, Topstar, Toptaste
Soluble solids content	Aprimira, Mirabelka Flotova, Svestka domaci, Mirabelka Nancy	Cacanska Lepotica (c), Stanley (c), Anna Spaeth, Belgicka modra, Bonne de Bry, Bystricka muskatova, Carpatin, Chodovlicka, Vankova Chrudimska, Cacanska rodna, Dambovita, Esslingenska svestka, Excalibur, Gabrovska, Hamanova svestka, Herman, Mirabelka Metska, Opal, Ortenauer, Schueleho rana, Timocanka, Top 2000, Topgigant, Topking, Topstar, Toptaste, Tuleu Gras, Valjevka, Valor, Bellamira, Katalons…	-

## Sheet: S5 Phenotypes
Code	Variety	Phenotypic group	Genetic group	Fruit shape	Fruit color	Flesh color	Wax bloom	Bruising resistance	Skin firmness	Skin separa-bility	Flesh firmness	Flesh texture	Stone separa-bility	Ortho-nasal aroma of flesh	Taste of skin	Juiciness	Taste of fruit	Retro-nasal aroma of fruit	Perceived acidity/ sweetness balance	Fruit weight	Fruit height	Fruit width	Fruit thickness	Pedicel length	Soluble solids content
PA335	ANNA SPAETH	Upper	G2	2	6	5.25	6.5	5.75	5.25	5.75	5.5	7	5.75	4.75	5.25	7	7	7	7.75	45.655	45.9725	39.545	38.835	16.52	23.875
PA370	APRIMIRA	Lower	G1	6	2	6.75	2.5	5	4.25	4.5	5.25	6	7.75	6	5.5	5.75	6.75	6.5	7.75	32.1975	41.2175	36.6325	32.8375	17.3125	22.625
PA248	BELGICKA MODRA	Middle	G2	5	8	3.5	8	6	7	3	7	4.5	8	6	5	5.5	5.75	5.75	6.25	16.3525	36.6425	27.9075	32.235	16.645	19.6
PA371	BELLAMIRA	Middle	G3	7	2.66667	6.33333	5.66667	6.33333	7.33333	4.33333	7.33333	4	9	5.66667	5	6	7.66667	7	7.66667	22.06	32.2433	29.1633	29.09	19.4833	21.4
PA025	BONE DE BRY	Upper	G3	1	7	3	6.4	5.8	5	5	5.4	6.4	7.4	5	4.6	6.4	6	6.2	6	18.178	27.892	29.944	30.408	17.65	16.16
PA011	BYSTRICKA MUSKATOVA	Middle	G2	5	7.6	5.4	7.8	7	5.8	5	6.6	5.8	9	5.4	5	4.4	6.2	6.2	6.6	18.496	40.974	29.096	28.312	17.674	19.08
PA067	CACANSKA LEPOTICA	Middle	G1	7	8	3	7.5	7	7	4.75	7	5.75	8.5	4	5	6	6	6	6.25	38.98	43.15	38.6	37.195	17.7775	14.5
PA159	CACANSKA RODNA	Middle	G2	5	7.25	3	7.5	7	6.75	3.25	7	5.25	8.75	4.25	5	6.75	5.75	6	5.5	34.9275	46.065	36.3075	34.075	23.3025	16.975
PA091	CARPATIN	Upper	G1	7	8	3.6	6.8	7	6.2	6.4	5.6	7	8.2	5.4	6	7	7	6.8	7.4	48.038	47.736	36.184	37.024	14.51	15
PA082	DAMBOVITA	Upper	G1	4	8	4.5	7.5	6.5	7.25	5.75	7	5.75	6.25	5.75	5	7.25	6.5	7	5.75	43.29	48.9775	42.49	40.945	24.88	17.275
PA084	ESSLINGENSKA SVESTKA	Upper	G2	6	7.4	5.2	7	6	5	5	4.4	6.6	6.8	5.4	4.8	7	7	7.2	6.6	19.59	37.128	29.156	28.852	19.448	18.72
PA181	EXCALIBUR	Upper	G2	2	3.4	6.4	3.6	6	6	4.4	6.2	5	8.6	5.4	4.8	6.4	7.2	6.4	7.8	68.422	51.37	48.826	48.054	26.622	16
PA208	GABROVSKA	Middle	G2	5	7.4	6	7.2	6	7	4.2	7.4	4.8	9	5.8	4.8	5.8	7	6.2	7	33.458	49.642	37.36	36.09	18.764	16.3
PA162	HAMANOVA SVESTKA	Middle	G2	5	8	4	5.8	8	6	3.4	7	7	9	6	6	6.8	7.8	7.2	7.2	21.65	40.502	31.11	30.512	17.652	18.76
PA017	HERMAN	Upper	G1	3.8	7.6	4.2	6.6	5.4	4.6	7.2	5.6	6.8	7.6	4.8	5.8	6.2	6	5.8	6.4	32.156	42.434	39.002	34.272	10.636	12.04
PA209	CHODOVLICKA	Upper	G2	3.8	7.6	5	6.2	6.4	4.8	5.6	5.6	6.4	6.2	6.2	5	6.6	6.2	5.8	6.6	30.37	44.07	35.224	34.392	21.042	17.92
PA069	KATALONSKY SPENDLIK	Lower	G1	2	2	5.5	2.5	5.25	5.75	5.25	6.25	5.25	8.25	5.25	5.25	6.75	7.25	6.75	7	31.405	38.17	35.1175	33.7025	11.9875	15.225
PA427	MIRABELKA FLOTOVA	Lower	G3	1	2	6.8	2.8	2.8	5.2	5.4	4	6.4	5	4.8	6	6	6.4	6.4	6.6	15.558	25.492	25.428	25.106	14.484	16.5
PA174	MIRABELKA JUANE DE PLODIV	Lower	G3	2	2	5.8	2.4	4.4	5.8	4.4	5	5.8	7.4	4.6	5	6	6.4	5.8	6	14.158	30.31	27.984	25.874	19.726	20.92
PA128	MIRABELKA METSKA	Lower	G4	2	3.75	5	5	7	6	4.75	6	6.75	8.75	5	6.5	5.5	5.5	5.25	7.25	9.2725	26.5525	24.47	24.0475	14.5775	18.025
PA670	MIRABELKA NANCY	Lower	G4	1	3	5	7	6	5.66667	6	7	5	8.33333	5	6	6	5	5	6.33333	12.9433	27.7867	26.5833	25.8	18.28	21.7667
PA060	OPAL	Upper	G3	2	6.2	7	7	5	5.2	7	5.2	6.8	9	5.4	6.6	7	7.2	6.6	7.4	33.536	39.644	36.866	36.53	17.18	15.84
PA276	ORTENAUER	Middle	G2	5	8	5.2	7.8	6.6	6.6	4.2	7	4.8	7.6	5.6	4.2	6	6	5.8	6	28.662	48.868	35.828	33.786	17.254	17.6
PA143	SCHUELEHO RANA	Middle	G2	5.25	7.5	3.75	6.5	6.5	6	5	6.5	5.5	8.5	4.25	4.75	5.75	5.25	4.75	5.25	24.44	44.27	30.13	29.4275	21.6075	17.7
PA010	STANLEY	Upper	G1	6	8	4	8	6	6.25	5	5.5	5.5	6.75	4.25	5.5	5.75	6.5	6	7.25	37.125	50.4575	37.61	35.4525	20.01	16.55
PA238	SVESTKA DOMACI	Middle	G2	4.25	8	3.75	7.75	6.5	5.75	4.75	6.75	6	8	4.75	5	6.25	6.25	5.75	5.75	18.885	41.7075	27.5925	28.3367	18.82	16.4333
PA153	TIMOCANKA	Upper	G1	2	6.4	5.6	7	6.2	6.6	6.6	5.2	5.2	5.8	5.6	6.6	7	6.4	6.2	7.6	70.976	51.906	48.15	46.202	15.678	15.38
PA315	TOP 2000	Upper	G2	5	7.6	5	7.8	6.4	6.4	4.4	5.6	6.2	8.8	4.6	5.4	6	6.6	6	6.6	26.416	42.052	31.912	31.192	19.568	21.18
PA157	TOPGIGANT	Upper	G1	7	8	3.25	6.75	5.5	7	6	5.75	6	8	5.25	4	5.75	6	5	6	78.7275	58.24	46.14	44.8225	18.65	16.775
PA281	TOPKING	Middle	G2	4	7.6	5.4	7.6	6.4	6	4.2	6.2	6.2	7.6	5.4	3.4	6.2	6.6	6.6	6.6	31.244	43.6	30.938	30.006	18.89	24.8
PA144	TOPSTAR	Middle	G1	4	7.6	5.8	6.8	6.75	6	4.8	5.8	6.2	9	5.8	5	4	6.2	5.8	7	48.806	49.6	38.948	40.326	20.996	15.08
PA320	TOPTASTE	Upper	G1	6.8	8	6.2	7.4	7	6.6	5	7	6.6	7.6	4	5.4	6.8	7.6	7	7.6	46.66	49.484	39.474	38.242	19.842	22.34
PA294	TULEU GRAS	Middle	G2	6	8	6	7.5	6.75	7	4.75	5.75	5	7.25	5.25	5	7	7	6.75	6.75	31.63	44.2875	33.5025	33.1025	14.775	20
PA184	VALJEVKA	Middle	G2	7.2	6.4	5.2	7.8	7.4	6.4	5	6.6	5.6	8.2	5.2	4.6	6	6.6	6.6	6.4	34.378	51.5	36.556	35.766	18.17	17.56
PA012	VALOR	Upper	G1	4	8	6	7.8	5.8	5	5	6.4	6.4	7.2	5.2	4.6	7	7	6.4	7.6	51.36	50.86	42.794	40.692	20.446	19.72
PA210	VANKOVA CHRUDIMSKA	Upper	G2	4	6.6	4.2	6.6	7	6	4.4	4.6	6.2	7.6	5	5.8	6.6	6.6	6.6	7.8	35.32	46.792	36.648	36.004	17.7	21.9
			Minimum	1	2	3	2.4	2.8	4.25	3	4	4	5	4	3.4	4	5	4.75	5.25	9.2725	25.492	24.47	24.0475	10.636	12.04
			Maximum	7.2	8	7	8	8	7.33333	7.2	7.4	7	9	6.2	6.6	7.25	7.8	7.2	7.8	78.7275	58.24	48.826	48.054	26.622	24.8
			Average	4.30833	6.40463	4.98843	6.45463	6.1787	6.0125	4.98426	6.05509	5.87361	7.78981	5.16713	5.19861	6.22778	6.50463	6.225	6.75833	33.4812	42.711	34.9783	34.0985	18.2933	18.2646
